# Supplementary material for: An Inducible hiPSC-Derived Human Podocyte Model for Functional Analysis of TRPC6 Variants Associated with FSGS
Source: Cells. 2026 Apr 17;15(8):712. doi: 10.3390/cells15080712 (PMC13115377; doi:10.3390/cells15080712)
Supplement: Supplementary file 1 [file cells-15-00712-s001.zip]

Archive with 1 entries (1 files):
- cells-4240490-supplementary.pdf
